# Supplementary material for: Placental miR-340 mediates vulnerability to activity based anorexia in mice
Source: Nat Commun. 2018 Apr 23;9:1596. doi: 10.1038/s41467-018-03836-2 (PMC5913294; doi:10.1038/s41467-018-03836-2)
Supplement: Supplementary file 4 — Supplementary Data 1 [file 41467_2018_3836_MOESM4_ESM.xlsx]

## Sheet: Placenta Array
				Normalized signal intensity
Column #	Probeset ID	p value	fold change	CTRL-1	CTRL-2	CTRL-3	CTRL-4	PNS-1	PNS-2	PNS-3	PNS-4
385	mmu-miR-720	0.359535	1.05664	14.2741	14.2741	14.2741	14.2741	14.2741	14.2741	14.4331	14.4331
25	mmu-let-7e-5p	0.927744	-1.00362	9.78247	9.62378	9.60157	9.6405	9.6405	9.69894	9.7278	9.56025
138	mmu-miR-200b-3p	0.769182	-1.02921	7.5966	7.6226	7.54471	7.64356	7.39691	7.54471	7.56833	7.7314
73	mmu-miR-140-5p	0.998567	1.00009	7.24703	7.18334	7.20861	7.18334	7.16133	7.20861	7.29155	7.16133
54	mmu-miR-125b-5p	0.619764	-1.02044	9.14786	9.14786	9.11551	9.20292	9.20292	9.09873	9.18037	9.01534
286	mmu-miR-429-3p	0.597056	-1.03802	7.30918	7.30918	7.34904	7.34904	7.22534	7.29155	7.44559	7.13858
148	mmu-miR-20b-5p	0.902695	-1.00297	9.22573	9.22573	9.22573	9.22573	9.22573	9.22573	9.27402	9.16033
170	mmu-miR-25-3p	0.880331	1.00906	8.57267	8.61609	8.41809	8.50494	8.54384	8.59222	8.48396	8.54384
137	mmu-miR-200a-3p	0.827773	1.02496	6.43502	6.74359	6.76675	6.69406	6.50647	6.65268	6.72232	6.90021
295	mmu-miR-450b-3p	0.346421	-1.10637	7.88576	8.06205	8.09237	7.85269	7.71332	7.7314	8.06205	7.80274
59	mmu-miR-130a-3p	0.0117558	-1.15102	10.0199	10.0199	10.1225	10.2715	10.0199	9.87406	9.87406	9.8542
341	mmu-miR-542-5p	0.577337	1.03464	8.93772	8.96408	8.88455	8.72703	9.03353	8.69979	9.0668	8.90976
347	mmu-miR-652-3p	0.975365	1.00259	8.25578	8.25578	8.30978	8.30978	8.09237	8.30978	8.45858	8.28533
182	mmu-miR-292-3p	0.641583	1.01675	11.396	11.3428	11.2787	11.4445	11.3428	11.4445	11.4918	11.2787
263	mmu-miR-374c-5p	0.694575	-1.23013	5.47412	5.66195	5.76407	5.74801	5.33015	5.33015	5.3583	5.43431
55	mmu-miR-126-3p	0.0591914	-1.08207	11.1915	11.088	11.1915	11.3428	11.088	11.1915	10.9911	11.088
237	mmu-miR-335-5p	0.218367	-1.09657	9.37966	9.25438	9.42218	9.69894	9.25438	9.33477	9.37966	9.25438
324	mmu-miR-487b-3p	0.526594	-1.03709	6.92167	6.87837	6.94281	7.01306	6.97935	6.83908	6.94281	6.78451
104	mmu-miR-183-5p	0.52514	1.03593	9.62378	9.60157	9.53946	9.47461	9.60157	9.44788	9.8542	9.53946
128	mmu-miR-196a-5p	0.883127	-1.08162	5.76407	5.64475	5.55082	5.66195	5.59308	5.55082	5.55082	5.47412
93	mmu-miR-15b-5p	0.97375	1.00306	9.9057	9.9057	9.7521	9.87406	9.97988	10.0618	9.53946	9.87406
133	mmu-miR-199b-5p	0.638842	-1.03409	8.21586	8.41809	8.33484	8.57267	8.28533	8.33484	8.30978	8.41809
404	mmu-miR-98-5p	0.848725	1.02217	7.82941	7.64356	7.67703	7.48904	7.56833	7.78398	7.69996	7.71332
406	mmu-miR-99b-3p	0.52546	-1.22829	2.98811	2.6904	2.55961	2.54007	2.3505	2.3505	2.3505	2.54007
277	mmu-miR-382-5p	0.00527311	-1.15934	7.8665	7.8665	7.99306	8.02883	7.78398	7.80274	7.74665	7.56833
268	mmu-miR-376b-5p	0.984672	1.00751	4.43754	4.41627	4.68211	4.97475	4.58829	4.68211	4.94966	4.33378
354	mmu-miR-669b-5p	0.82749	-1.01329	7.54471	7.74665	7.74665	7.7314	7.51992	7.64356	7.67703	7.85269
250	mmu-miR-34a-5p	0.34803	-1.05143	8.90976	8.74878	8.72703	8.67997	8.79514	8.74878	8.61609	8.61609
94	mmu-miR-16-5p	0.31327	-1.07885	10.2715	10.5323	10.4912	10.5673	10.3201	10.4912	10.2191	10.3939
122	mmu-miR-192-5p	0.93946	-1.03186	5.83942	6.2177	6.34233	6.14937	6.2177	6.2177	6.10695	5.8255
240	mmu-miR-338-3p	0.907769	1.04309	4.48399	4.3799	4.33378	4.52404	4.63014	4.60783	4.55969	4.16752
205	mmu-miR-302a-3p	0.352799	-1.45621	2.3505	3.6281	3.33296	3.30138	2.3505	2.3505	2.3505	3.39258
74	mmu-miR-141-3p	0.947993	-1.00604	9.60157	9.78247	9.78247	9.7521	9.69894	9.60157	9.67766	9.9057
92	mmu-miR-15a-5p	0.706287	1.02441	9.51262	9.42218	9.37966	9.33477	9.51262	9.56025	9.20292	9.51262
396	mmu-miR-872-5p	0.595922	-1.31033	5.3583	5.43431	5.43431	5.53358	4.97475	4.65778	5.64475	4.92352
183	mmu-miR-292-5p	0.419684	1.23834	3.63599	3.80289	3.78662	4.02379	4.18498	4.20145	4.52404	3.57247
157	mmu-miR-218-5p	0.648954	-1.28806	5.55082	5.69882	5.59308	5.85843	5.50227	5.57801	4.65778	5.50227
288	mmu-miR-431-5p	0.133	-1.07388	8.50494	8.50494	8.52292	8.69979	8.33484	8.48396	8.54384	8.45858
30	mmu-let-7i-5p	0.796524	-1.00823	11.4918	11.4918	11.4445	11.396	11.4445	11.4918	11.4445	11.396
141	mmu-miR-203-3p	0.717596	-1.03851	7.44559	7.76999	7.6226	7.6226	7.38691	7.6226	7.71332	7.51992
374	mmu-miR-702	0.714179	-1.25371	2.3505	3.07426	2.56486	2.91019	2.3505	2.3505	2.3505	2.54348
62	mmu-miR-132-3p	0.984074	-1.00723	4.20145	4.52404	4.48399	4.36956	4.3799	4.34852	4.40452	4.40452
60	mmu-miR-130b-3p	0.848888	-1.1345	6.24493	6.12664	6.14937	6.26025	6.17474	6.12664	6.00358	5.74801
209	mmu-miR-30a-3p	0.910171	-1.06695	5.72523	5.57801	5.53358	5.72523	5.18344	5.66195	5.80913	5.53358
273	mmu-miR-379-5p	0.292348	-1.07187	8.96408	8.827	8.827	9.04802	8.88455	8.827	8.827	8.72703
296	mmu-miR-450b-5p	0.569265	-1.07991	6.83908	7.10679	7.12219	6.83908	6.76675	6.72232	7.01306	6.96139
156	mmu-miR-215-5p	0.686004	-1.15887	4.40452	4.36956	4.55969	4.16752	4.43754	4.31477	4.27001	3.6281
314	mmu-miR-467e-3p	0.632991	-1.2979	5.20779	5.33015	5.41356	5.55082	4.28933	4.94966	5.20779	5.55082
289	mmu-miR-433-3p	0.885064	-1.01123	6.02555	6.14937	6.20226	6.38357	6.08063	6.20226	6.33279	6.08063
356	mmu-miR-669f-3p	0.721541	-1.02585	11.088	11.4445	11.4918	11.149	11.1915	11.149	11.3428	11.3428
77	mmu-miR-142-5p	0.989279	1.00859	5.85843	5.9057	5.85843	5.95369	5.97745	5.9057	5.59308	6.14937
229	mmu-miR-326-3p	0.430648	1.06999	5.66195	6.02555	6.02555	5.93274	5.74801	6.06687	6.2177	6.00358
279	mmu-miR-409-5p	0.885643	-1.10623	6.30008	6.26025	6.30008	6.47251	6.10695	6.37289	6.24493	6.02555
190	mmu-miR-296-5p	0.345474	1.0862	6.94281	7.16133	7.10679	7.10679	7.0378	7.10679	7.46697	7.18334
241	mmu-miR-338-5p	0.10597	1.55582	3.81323	3.35854	3.35854	3.57247	4.48399	4.18498	4.34852	3.63599
340	mmu-miR-542-3p	0.563214	-1.03316	9.81296	9.8542	9.93707	9.62378	9.78247	9.62378	9.9057	9.7278
224	mmu-miR-322-5p	0.144882	-1.10594	14.6442	14.6442	14.6442	14.4331	14.4331	14.4331	14.6442	14.2741
164	mmu-miR-224-5p	0.853744	-1.0968	4.97475	5.20779	5.18344	5.24946	5.14352	4.88884	4.92352	5.12638
342	mmu-miR-543-3p	0.536928	-1.06707	7.39691	7.42736	7.5966	7.76999	7.34904	7.51992	7.51992	7.42736
257	mmu-miR-362-3p	0.799087	-1.02966	6.45599	6.54236	6.35456	6.33279	6.35456	6.35456	6.43502	6.37289
144	mmu-miR-205-5p	0.83175	-1.03316	6.63276	6.24493	6.69406	6.85903	6.43502	6.60575	6.76675	6.43502
244	mmu-miR-341-3p	0.830088	-1.14314	5.67711	5.80913	5.93274	6.02555	5.72523	5.67711	5.67711	5.59308
316	mmu-miR-467f	0.46287	1.0688	7.20861	7.54471	7.69996	7.51992	7.26728	7.69996	7.7314	7.65854
264	mmu-miR-375-3p	0.565007	-1.3147	5.14352	4.68211	4.88884	5.3583	4.40452	4.48399	5.14352	4.46181
284	mmu-miR-423-5p	0.836537	-1.11503	5.18344	5.24946	5.20779	5.33015	5.24946	5.14352	4.97475	4.97475
275	mmu-miR-381-3p	0.799644	-1.11134	4.34852	4.28933	4.63014	5.14352	4.53488	4.53488	4.50103	4.2315
127	mmu-miR-195-5p	0.502769	1.11753	8.02883	7.91323	7.85269	7.39691	7.88576	8.09237	7.91323	7.94157
230	mmu-miR-328-3p	0.896608	-1.09959	2.3505	3.4753	3.37606	3.10672	2.3505	3.83931	2.3505	3.22042
345	mmu-miR-582-5p_v17.0	0.827663	-1.11867	4.92352	5.12638	5.12638	4.94966	4.50103	5.3583	4.28933	5.33015
371	mmu-miR-690	0.572366	-1.0661	8.28533	8.37768	8.54384	8.59222	8.02883	8.41809	8.33484	8.64795
304	mmu-miR-466f-3p	0.385637	1.17014	4.36956	4.58829	4.92352	4.68211	4.31477	5.27242	5.29472	4.58829
405	mmu-miR-99a-5p	0.480472	-1.06144	6.41326	6.47251	6.24493	6.17474	6.12664	6.27789	6.35456	6.20226
176	mmu-miR-28-5p	0.899819	1.01878	7.0378	7.01306	7.05849	6.97935	7.05849	6.96139	7.08811	7.08811
58	mmu-miR-128-3p	0.315855	-1.50516	4.33378	4.55969	4.09061	4.50103	2.3505	4.09061	4.31477	4.36956
331	mmu-miR-503-5p	0.281955	-1.06129	10.9133	11.1915	11.149	11.0423	10.9133	10.8483	11.149	11.0423
160	mmu-miR-22-5p	0.85313	-1.12234	5.24946	5.76407	5.8255	5.76407	4.68211	5.62186	5.74801	5.8851
47	mmu-miR-1198-5p	0.0586158	1.32357	5.38988	5.38988	5.64475	5.67711	5.76407	5.76407	5.85843	6.33279
297	mmu-miR-451	0.596072	1.04666	14.4331	14.4331	14.4331	14.6442	14.6442	14.6442	14.2741	14.6442
319	mmu-miR-483-3p	0.857448	1.03816	5.9057	6.17474	6.17474	6.35456	5.80913	6.26025	6.37289	6.38357
248	mmu-miR-345-5p	0.0554346	1.19475	9.20292	9.11551	9.0668	8.61609	9.27402	9.27402	9.25438	9.22573
32	mmu-miR-101a-3p	0.347156	1.1285	7.80274	7.78398	7.94157	7.88576	7.82941	7.94157	8.21586	8.12485
239	mmu-miR-337-5p	0.366978	-1.12357	7.64356	7.44559	7.44559	7.74665	7.42736	7.46697	7.38691	7.32783
56	mmu-miR-126-5p	0.824459	1.02878	6.12664	6.30008	6.45599	6.78451	6.14937	6.50647	6.54236	6.63276
325	mmu-miR-494-3p	0.737613	1.13119	8.45858	8.59222	9.01534	8.79514	8.52292	8.99209	8.90976	9.14786
271	mmu-miR-378-3p	0.752361	-1.0579	7.99306	7.85269	8.02883	8.12485	7.80274	7.88576	7.99306	7.99306
48	mmu-miR-1224-5p	0.631214	1.07326	10.3572	10.2191	10.3572	10.3939	10.1794	10.5323	10.4912	10.5323
168	mmu-miR-24-2-5p	0.647793	-1.24504	4.68211	4.97475	4.60783	5.18344	4.41627	4.3799	4.43754	4.94966
131	mmu-miR-199a-3p	0.162996	-1.07028	9.97988	9.81296	9.7278	10.0199	9.81296	9.8542	9.78247	9.69894
24	mmu-let-7d-5p	0.728608	1.02054	11.4445	11.396	11.396	11.2787	11.396	11.396	11.396	11.4445
172	mmu-miR-26b-5p	0.938589	1.00521	9.6405	9.47461	9.6405	9.67766	9.56025	9.67766	9.60157	9.62378
269	mmu-miR-376c-3p	0.733064	-1.14663	5.41356	5.50227	5.66195	5.78996	5.38988	5.41356	5.50227	5.27242
154	mmu-miR-214-3p	0.936995	-1.01712	7.48904	7.39691	7.32783	7.46697	7.29155	7.42736	7.39691	7.46697
215	mmu-miR-30d-5p	0.210334	1.08891	9.27402	9.33477	9.33477	9.42218	9.44788	9.42218	9.51262	9.47461
402	mmu-miR-93-5p	0.990028	-1.00088	8.12485	8.28533	8.28533	8.25578	8.25578	8.25578	8.12485	8.30978
282	mmu-miR-411-5p	0.384015	-1.14377	7.13858	7.12219	7.24703	7.44559	7.13858	7.13858	6.97935	6.92167
378	mmu-miR-709	0.587976	-1.04201	10.4912	10.451	10.3939	10.4912	10.3572	10.3939	10.5673	10.2715
163	mmu-miR-223-3p	0.0669191	-1.13363	7.78398	8.09237	7.76999	7.94157	7.76999	7.74665	7.80274	7.54471
41	mmu-miR-1187	0.906434	1.07027	5.43431	5.18344	5.29472	4.92352	4.88884	5.53358	5.66195	5.14352
85	mmu-miR-149-5p	0.69936	-1.12056	5.59308	6.10695	6.08063	5.69882	5.29472	5.64475	5.9057	5.97745
81	mmu-miR-146a-5p	0.738053	-1.1643	5.8851	6.04209	6.04209	6.10695	5.55082	5.80913	5.93274	5.9057
22	mmu-let-7c-5p	0.381674	1.10869	10.5673	10.6679	10.5673	10.1225	10.5673	10.6679	10.6174	10.6679
256	mmu-miR-361-5p	0.858978	-1.0342	7.69996	7.65854	7.71332	7.65854	7.5966	7.65854	7.65854	7.6226
34	mmu-miR-103-3p	0.788994	-1.00745	9.8542	9.93707	9.97988	9.81296	9.8542	9.93707	9.93707	9.81296
203	mmu-miR-301a-3p	0.47427	1.03089	8.54384	8.57267	8.48396	8.54384	8.50494	8.52292	8.59222	8.69979
106	mmu-miR-186-5p	0.990072	1.00688	4.28933	4.94966	5.14352	5.38988	4.34852	4.92352	5.12638	5.41356
165	mmu-miR-23a-3p	0.0605668	1.15143	10.6174	10.7578	10.7578	10.7578	10.7578	11.0423	10.9133	10.9911
258	mmu-miR-362-5p	0.913634	1.03268	4.52404	4.88884	4.52404	4.46181	4.92352	4.63014	4.68211	4.34852
227	mmu-miR-324-5p	0.540092	-1.07809	6.72232	6.94281	6.90021	6.90021	6.78451	6.69406	6.69406	6.85903
105	mmu-miR-185-5p	0.984335	-1.01001	6.37289	6.27789	6.27789	6.24493	6.27789	6.30008	6.26025	6.27789
126	mmu-miR-194-5p	0.776897	-1.17636	6.2177	6.69406	6.78451	6.45599	6.37289	6.43502	6.30008	6.10695
322	mmu-miR-485-3p	0.987951	1.00963	2.3505	2.3505	2.3505	2.3505	2.3505	2.3505	2.3505	2.40578
72	mmu-miR-140-3p	0.973704	-1.00566	7.18334	7.26728	7.26728	7.32783	7.12219	7.24703	7.24703	7.39691
292	mmu-miR-434-5p	0.856526	-1.10126	6.27789	6.45599	6.54236	6.60575	6.38357	6.24493	6.34233	6.35456
259	mmu-miR-365-3p	0.253681	1.10387	9.7521	9.87406	9.9057	9.8542	9.7521	10.0199	10.0618	10.1225
23	mmu-let-7d-3p	1	1	2.3505	2.3505	2.3505	2.3505	2.3505	2.3505	2.3505	2.3505
132	mmu-miR-199a-5p	0.620929	-1.02984	8.30978	8.16947	8.21586	8.52292	8.16947	8.21586	8.28533	8.37768
71	mmu-miR-139-5p	0.685294	1.05527	6.10695	6.34233	6.26025	6.43502	6.24493	6.38357	6.41326	6.41326
177	mmu-miR-290-3p	0.869934	-1.05841	4.46181	4.46181	4.43754	4.40452	4.52404	4.36956	4.58829	3.95618
278	mmu-miR-409-3p	0.0944609	-1.11969	6.90021	7.0378	7.13858	7.26728	6.87837	7.01306	6.92167	6.87837
76	mmu-miR-142-3p	0.614803	1.06438	8.79514	9.03353	8.93772	9.09873	9.09873	9.0668	8.67997	9.37966
313	mmu-miR-467d-3p	0.822289	1.01892	9.42218	9.53946	9.67766	9.56025	9.37966	9.47461	9.81296	9.6405
37	mmu-miR-106b-5p	0.54357	1.02431	9.09873	9.12938	9.08966	9.01534	9.16033	9.14786	9.04802	9.11551
161	mmu-miR-221-3p	0.927905	-1.04246	5.97745	5.78996	5.72523	5.8255	5.67711	5.95369	5.8255	5.62186
255	mmu-miR-351-5p	0.918205	1.01508	6.20226	6.43502	6.41326	6.34233	6.31521	6.34233	6.50647	6.31521
339	mmu-miR-541-5p	0.458962	-1.0773	6.17474	6.38357	6.50647	6.54236	6.30008	6.33279	6.20226	6.34233
270	mmu-miR-377-3p	0.234602	-1.14408	7.71332	7.71332	7.97721	8.06205	7.69996	7.76999	7.6226	7.5966
329	mmu-miR-500-3p	0.750832	-1.03703	7.91323	7.94157	7.91323	7.99306	7.91323	7.8665	7.88576	7.88576
335	mmu-miR-532-5p	0.70728	-1.19373	5.93274	6.06687	5.97745	6.08063	5.62186	5.97745	5.57801	5.85843
310	mmu-miR-467a-5p	0.836256	1.01841	8.67997	8.99209	8.99209	8.93772	8.59222	8.90976	9.11551	9.08966
321	mmu-miR-484	0.907069	-1.04686	4.94966	5.53358	5.3583	5.59308	5.12638	5.18344	5.18344	5.67711
66	mmu-miR-136-3p	0.945227	-1.03785	5.95369	6.35456	6.57521	6.63276	6.06687	6.41326	6.31521	6.50647
64	mmu-miR-134-5p	0.965027	-1.02052	6.08063	5.59308	5.80913	5.83942	5.83942	5.78996	5.53358	6.04209
15	mghv-miR-M1-7-3p	1	1	2.3505	2.3505	2.3505	2.3505	2.3505	2.3505	2.3505	2.3505
16	mghv-miR-M1-9	1	1	2.3505	2.3505	2.3505	2.3505	2.3505	2.3505	2.3505	2.3505
17	mmu-let-7a-1-3p	1	1	2.3505	2.3505	2.3505	2.3505	2.3505	2.3505	2.3505	2.3505
19	mmu-let-7b-3p	1	1	2.3505	2.3505	2.3505	2.3505	2.3505	2.3505	2.3505	2.3505
21	mmu-let-7c-1-3p	1	1	2.3505	2.3505	2.3505	2.3505	2.3505	2.3505	2.3505	2.3505
26	mmu-let-7f-1-3p	1	1	2.3505	2.3505	2.3505	2.3505	2.3505	2.3505	2.3505	2.3505
27	mmu-let-7f-5p	1	1	12.46	12.46	12.46	12.46	12.46	12.46	12.46	12.46
28	mmu-let-7g-3p	1	1	2.3505	2.3505	2.3505	2.3505	2.3505	2.3505	2.3505	2.3505
35	mmu-miR-105	1	1	2.3505	2.3505	2.3505	2.3505	2.3505	2.3505	2.3505	2.3505
43	mmu-miR-1190	1	1	2.3505	2.3505	2.3505	2.3505	2.3505	2.3505	2.3505	2.3505
44	mmu-miR-1193-3p	1	1	2.3505	2.3505	2.3505	2.3505	2.3505	2.3505	2.3505	2.3505
46	mmu-miR-1196-5p	1	1	2.3505	2.3505	2.3505	2.3505	2.3505	2.3505	2.3505	2.3505
61	mmu-miR-130b-5p	1	1	2.3505	2.3505	2.3505	2.3505	2.3505	2.3505	2.3505	2.3505
97	mmu-miR-181a-2-3p	1	1	2.3505	2.3505	2.3505	2.3505	2.3505	2.3505	2.3505	2.3505
110	mmu-miR-1894-5p	1	1	2.3505	2.3505	2.3505	2.3505	2.3505	2.3505	2.3505	2.3505
117	mmu-miR-1900	1	1	2.3505	2.3505	2.3505	2.3505	2.3505	2.3505	2.3505	2.3505
130	mmu-miR-197_v14.0	1	1	2.3505	2.3505	2.3505	2.3505	2.3505	2.3505	2.3505	2.3505
145	mmu-miR-207	1	1	2.3505	2.3505	2.3505	2.3505	2.3505	2.3505	2.3505	2.3505
152	mmu-miR-211-5p	1	1	2.3505	2.3505	2.3505	2.3505	2.3505	2.3505	2.3505	2.3505
228	mmu-miR-325-3p	1	1	2.3505	2.3505	2.3505	2.3505	2.3505	2.3505	2.3505	2.3505
246	mmu-miR-343	1	1	2.3505	2.3505	2.3505	2.3505	2.3505	2.3505	2.3505	2.3505
249	mmu-miR-346-5p	1	1	2.3505	2.3505	2.3505	2.3505	2.3505	2.3505	2.3505	2.3505
251	mmu-miR-34b-3p	1	1	2.3505	2.3505	2.3505	2.3505	2.3505	2.3505	2.3505	2.3505
317	mmu-miR-469_v16.0	1	1	2.3505	2.3505	2.3505	2.3505	2.3505	2.3505	2.3505	2.3505
333	mmu-miR-511-5p	1	1	2.3505	2.3505	2.3505	2.3505	2.3505	2.3505	2.3505	2.3505
338	mmu-miR-540-5p	1	1	2.3505	2.3505	2.3505	2.3505	2.3505	2.3505	2.3505	2.3505
346	mmu-miR-615-3p	1	1	2.3505	2.3505	2.3505	2.3505	2.3505	2.3505	2.3505	2.3505
348	mmu-miR-654-3p	1	1	2.3505	2.3505	2.3505	2.3505	2.3505	2.3505	2.3505	2.3505
352	mmu-miR-668-3p	1	1	2.3505	2.3505	2.3505	2.3505	2.3505	2.3505	2.3505	2.3505
373	mmu-miR-698	1	1	2.3505	2.3505	2.3505	2.3505	2.3505	2.3505	2.3505	2.3505
388	mmu-miR-744-3p	1	1	2.3505	2.3505	2.3505	2.3505	2.3505	2.3505	2.3505	2.3505
392	mmu-miR-764-5p	1	1	2.3505	2.3505	2.3505	2.3505	2.3505	2.3505	2.3505	2.3505
394	mmu-miR-804	1	1	2.3505	2.3505	2.3505	2.3505	2.3505	2.3505	2.3505	2.3505
398	mmu-miR-877-3p	1	1	2.3505	2.3505	2.3505	2.3505	2.3505	2.3505	2.3505	2.3505
33	mmu-miR-101b-3p	0.997227	1.00178	6.33279	6.31521	6.31521	6.27789	6.20226	6.31521	6.27789	6.45599
219	mmu-miR-31-5p	0.823129	1.13297	6.50647	6.60575	6.37289	6.50647	6.57521	6.87837	6.60575	6.65268
121	mmu-miR-191-3p	0.983444	1.00813	2.3505	2.3505	2.3505	2.3505	2.3505	2.3505	2.3505	2.39722
91	mmu-miR-155-5p	0.953965	1.02618	6.06687	5.62186	5.69882	5.29472	5.3583	6.04209	5.62186	5.80913
260	mmu-miR-367-3p	0.804611	1.12945	5.74801	6.20226	5.78996	5.80913	6.26025	5.83942	6.02555	6.12664
82	mmu-miR-146b-5p	0.729596	1.17398	6.04209	5.95369	5.9057	5.12638	5.78996	6.14937	5.83942	6.17474
84	mmu-miR-148b-3p	0.876641	1.07378	5.78996	6.00358	6.10695	6.04209	5.9057	6.08063	6.14937	6.2177
115	mmu-miR-18a-3p	0.972164	-1.02246	2.3505	2.3505	2.53063	2.3505	2.3505	2.3505	2.3505	2.40246
362	mmu-miR-674-3p	0.721077	-1.1014	4.41627	4.27001	4.3799	4.34852	4.21419	4.58829	4.11536	3.93954
370	mmu-miR-689_v15.0	0.045253	1.39049	7.56833	7.51992	7.64356	7.71332	7.97721	8.06205	8.09237	8.21586
184	mmu-miR-293-3p	0.0725603	-1.16312	10.8483	10.9133	10.9133	11.088	10.6174	10.7578	10.7578	10.7578
220	mmu-miR-3107-5p	0.738278	1.03838	7.74665	7.88576	7.51992	7.80274	7.8665	7.97721	7.54471	7.78398
166	mmu-miR-23b-3p	0.427687	1.03539	9.67766	9.56025	9.56025	9.78247	9.62378	9.7278	9.7521	9.67766
99	mmu-miR-181b-5p	0.777788	-1.02235	5.80913	5.8255	5.8851	6.00358	5.85843	5.85843	5.95369	5.72523
194	mmu-miR-298-5p	0.576817	-1.27957	2.3505	3.0379	2.62739	3.00957	2.3505	2.3505	2.3505	2.5512
276	mmu-miR-382-3p	0.041576	-1.24131	5.8255	5.93274	6.06687	6.20226	5.64475	5.74801	5.72523	5.66195
358	mmu-miR-669l-5p	0.549472	1.04334	7.65854	7.82941	7.8665	7.91323	7.67703	7.82941	7.97721	8.02883
218	mmu-miR-31-3p	0.438544	-1.44246	4.11536	4.53488	4.40452	4.43754	2.3505	4.2315	4.3799	4.41627
280	mmu-miR-410-3p	0.0290172	-1.13911	9.18037	9.0668	9.09873	9.25438	9.0668	9.04802	8.96408	8.76975
95	mmu-miR-17-3p	0.830609	1.03451	6.87837	6.92167	6.87837	6.96139	6.83908	6.97935	7.0378	6.97935
328	mmu-miR-497-5p	0.496751	1.0972	7.97721	7.99306	7.82941	7.42736	7.94157	8.12485	7.8665	7.82941
320	mmu-miR-483-5p	0.774225	1.18236	6.78451	6.57521	6.47251	6.37289	6.96139	6.76675	6.67691	6.76675
78	mmu-miR-143-3p	0.77768	-1.03063	7.76999	7.69996	7.88576	8.16947	7.64356	7.85269	7.94157	7.91323
193	mmu-miR-297c-5p	0.982411	1.01429	6.97935	7.22534	7.29155	7.12219	7.08811	7.0378	7.22534	7.34904
393	mmu-miR-7a-5p	0.720008	-1.20255	6.35456	6.33279	6.33279	6.2177	5.95369	5.93274	6.04209	6.24493
120	mmu-miR-1906	0.778077	1.1348	5.62186	5.67711	5.74801	5.64475	5.66195	5.72523	6.08063	5.95369
201	mmu-miR-300-3p	0.280452	-1.07903	8.48396	8.54384	8.59222	8.74878	8.48396	8.54384	8.41809	8.48396
171	mmu-miR-26a-5p	0.538802	1.01361	11.7645	11.7645	11.6865	11.6865	11.7645	11.7645	11.6865	11.7645
265	mmu-miR-376a-3p	0.197069	-1.13112	8.52292	8.76975	8.8533	8.96408	8.57267	8.50494	8.57267	8.74878
40	mmu-miR-10b-5p	0.279437	1.12044	8.88455	8.8533	8.57267	8.37768	8.72703	8.88455	8.79514	8.93772
113	mmu-miR-1897-3p	0.0433298	-3.33221	4.55969	4.65778	4.65778	4.55969	2.3505	2.3505	2.3505	4.43754
312	mmu-miR-467c-5p	0.620095	-1.04083	7.6226	7.67703	7.7314	7.67703	7.46697	7.5966	7.76999	7.64356
134	mmu-miR-19a-3p	0.212303	1.08451	8.33484	8.52292	8.50494	8.48396	8.45858	8.61609	8.64795	8.59222
123	mmu-miR-193-3p	0.815968	1.02229	8.827	9.09873	9.03353	8.88455	8.90976	8.79514	8.99209	9.27402
65	mmu-miR-135a-1-3p	0.501933	1.30185	4.02379	3.83931	4.06668	3.97367	4.00316	4.43754	4.48399	4.50103
207	mmu-miR-302c-3p	0.664154	-1.17236	3.34507	3.26157	2.91019	3.12925	4.13672	2.3505	2.3505	2.89068
87	mmu-miR-151-5p	0.906617	-1.00503	9.25438	9.18037	9.12938	9.0668	9.14786	9.18037	9.22573	9.04802
223	mmu-miR-322-3p	0.960581	1.00461	6.96139	7.05849	6.97935	7.20861	6.90021	6.90021	7.20861	7.22534
245	mmu-miR-342-3p	0.118448	-1.19839	7.34904	7.56833	7.56833	7.30918	7.01306	7.44559	7.34904	6.94281
252	mmu-miR-34b-5p	0.910003	1.06185	2.3505	3.23838	3.55891	4.65778	2.3505	2.3505	4.20145	5.24946
12	mcmv-miR-m22-1	0.959028	1.03281	6.54236	5.74801	5.47412	5.50227	6.94281	5.59308	5.27242	5.64475
96	mmu-miR-17-5p	0.663935	-1.21006	5.57801	5.83942	5.83942	5.8851	5.41356	5.38988	5.47412	5.76407
242	mmu-miR-340-3p	0.519631	-1.43837	2.3505	2.91019	3.4753	2.81675	2.3505	2.3505	2.3505	2.40352
326	mmu-miR-495-3p	0.404846	-1.04254	8.72703	8.69979	8.74878	8.827	8.69979	8.76975	8.76975	8.52292
143	mmu-miR-204-5p	0.943474	1.05162	2.3505	2.3505	2.3505	3.08563	2.3505	2.3505	2.3505	3.37606
222	mmu-miR-320-3p	0.927194	1.0658	7.67703	7.32783	7.08811	6.92167	7.85269	7.34904	7.05849	7.12219
303	mmu-miR-466d-3p	0.53328	1.08278	5.53358	5.97745	6.00358	5.97745	5.69882	5.8255	6.12664	6.30008
89	mmu-miR-154-3p	0.476107	-1.06231	8.37768	8.45858	8.61609	8.64795	8.41809	8.57267	8.50494	8.25578
401	mmu-miR-92a-3p	0.908287	1.007	10.451	10.5673	10.6174	10.6679	10.4912	10.6174	10.6679	10.5673
200	mmu-miR-29c-5p	0.470857	-1.44779	4.09061	4.33378	4.36956	4.33378	2.3505	4.16752	4.18498	4.28933
20	mmu-let-7b-5p	0.0808639	1.21504	10.2191	10.1225	10.0618	9.53946	10.2191	10.2715	10.3572	10.2191
302	mmu-miR-466c-5p_v15.0	0.864152	-1.01353	7.51992	7.7314	7.65854	7.56833	7.48904	7.56833	7.5966	7.74665
238	mmu-miR-337-3p	0.0731133	-1.17952	7.32783	7.20861	7.46697	7.69996	7.18334	7.16133	7.13858	7.26728
109	mmu-miR-1894-3p	0.784535	1.16853	6.69406	6.41326	6.2177	6.06687	6.80185	6.63276	6.38357	6.47251
359	mmu-miR-669n	0.272384	1.07511	9.12938	9.20292	9.04802	8.90976	9.12938	9.08966	9.42218	9.0668
29	mmu-let-7g-5p	0.922883	-1.00558	11.0423	11.0423	10.9911	10.9911	10.9911	11.088	11.0423	10.9133
318	mmu-miR-470-3p	0.811193	-1.17438	5.69882	4.50103	4.20145	4.2315	5.93274	5.20779	2.3505	4.21419
169	mmu-miR-24-3p	0.308663	1.04122	11.149	11.149	11.088	11.1915	11.149	11.2787	11.1915	11.1915
188	mmu-miR-295-3p	0.485384	-1.03587	11.6865	11.6865	11.7645	11.8898	11.6865	11.6865	11.7645	11.6865
107	mmu-miR-188-5p	0.679879	1.31361	6.85903	6.80185	6.80185	6.72232	6.92167	7.18334	7.26728	7.38691
125	mmu-miR-193b-3p	0.63731	-1.04541	7.26728	7.5966	7.38691	7.24703	7.32783	7.38691	7.48904	7.0378
114	mmu-miR-1897-5p	0.616906	1.3903	7.16133	6.97935	6.96139	6.94281	7.54471	7.39691	7.32783	7.67703
147	mmu-miR-20a-5p	0.516566	-1.03082	10.3939	10.3939	10.451	10.5323	10.3939	10.451	10.3939	10.3572
39	mmu-miR-10a-5p	0.793704	1.03541	7.12219	6.85903	6.74359	6.65268	6.85903	6.92167	6.78451	7.01306
383	mmu-miR-714	0.277975	1.47403	3.22042	2.98811	2.89068	3.4753	4.02379	3.6281	3.73296	3.42872
153	mmu-miR-212-3p	0.986512	-1.0045	9.93707	9.37966	9.18037	9.27402	10.1225	9.25438	9.03353	9.33477
208	mmu-miR-302d-3p	0.670186	1.13774	3.76188	4.63014	4.34852	4.27001	4.94966	4.03917	4.2315	4.53488
382	mmu-miR-712-5p	0.443548	1.38986	4.63014	5.27242	5.38988	5.41356	5.47412	5.50227	5.78996	5.83942
365	mmu-miR-678	0.764341	1.1944	6.67691	5.8851	5.67711	5.43431	7.24703	6.17474	5.69882	5.57801
253	mmu-miR-34c-5p	0.574491	1.299	2.3505	2.3505	3.32132	4.18498	2.3505	2.3505	4.33378	4.68211
103	mmu-miR-183-3p	0.9933	1.00314	4.88884	5.14352	4.94966	4.63014	4.60783	4.97475	5.38988	4.65778
83	mmu-miR-148a-3p	0.14716	-1.08274	9.03353	9.04802	9.16033	9.08966	8.8533	8.93772	9.08966	8.99209
332	mmu-miR-504-5p	0.594176	-1.2431	3.60625	2.3505	2.3505	2.3505	2.3505	2.3505	2.3505	2.3505
108	mmu-miR-1892	0.779681	1.16265	6.47251	5.72523	5.62186	5.47412	6.47251	6.10695	5.8851	5.69882
116	mmu-miR-18a-5p	0.691334	-1.05257	7.29155	7.38691	7.39691	7.29155	7.30918	7.30918	7.16133	7.29155
366	mmu-miR-680	0.557967	1.32586	5.64475	5.3583	5.50227	5.62186	5.8255	5.8851	5.97745	6.06687
140	mmu-miR-202-3p	0.781464	-1.11861	11.3428	10.3572	10.2715	10.0618	11.4918	10.1225	10.0199	9.7521
18	mmu-let-7a-5p	0.574071	1.04488	12.2217	12.2217	12.2217	11.9683	12.2217	12.2217	12.2217	12.2217
70	mmu-miR-139-3p	0.939999	-1.03931	8.8533	7.34904	7.16133	7.16133	9.01534	7.26728	6.96139	7.05849
214	mmu-miR-30c-5p	0.618133	1.04576	9.01534	8.93772	8.90976	9.16033	8.93772	9.11551	9.09873	9.12938
186	mmu-miR-294-3p	0.613499	-1.03076	11.8898	11.8898	11.8898	12.2217	11.8898	11.8898	11.9683	11.9683
315	mmu-miR-467e-5p	0.988087	1.00061	9.11551	9.27402	9.27402	9.18037	9.18037	9.12938	9.33477	9.20292
50	mmu-miR-125a-3p	0.787199	1.19701	7.42736	6.67691	6.67691	6.12664	7.65854	6.94281	6.80185	6.54236
307	mmu-miR-466h-5p	0.300683	1.20225	4.58829	5.41356	5.27242	4.53488	5.20779	5.12638	5.33015	5.20779
119	mmu-miR-1904	0.886121	1.07418	10.9911	9.97988	9.51262	9.14786	11.2787	10.2191	9.44788	9.09873
212	mmu-miR-30b-5p	0.633176	1.06166	9.44788	9.6405	9.81296	9.97988	9.47461	9.7521	9.97988	10.0199
189	mmu-miR-295-5p	0.977262	1.00796	4.50103	4.40452	4.58829	4.58829	4.46181	4.50103	4.53488	4.63014
353	mmu-miR-669a_v15.0	0.67836	-1.03557	9.87406	10.1794	10.1794	10.2191	9.93707	9.97988	10.2715	10.0618
397	mmu-miR-874-3p	0.984878	1.01174	5.50227	3.60625	3.30138	3.38392	5.8851	4.06668	2.3505	3.55891
45	mmu-miR-1195	0.962957	1.04226	5.29472	2.3505	2.3505	2.3505	5.53358	2.3505	2.3505	2.3505
129	mmu-miR-196b-5p	0.475397	1.07345	9.04802	8.90976	8.76975	8.33484	8.827	8.96408	8.8533	8.827
198	mmu-miR-29b-3p	0.714833	1.02145	10.1794	10.3201	10.3201	10.1794	10.2715	10.1794	10.1794	10.4912
173	mmu-miR-27a-3p	0.990981	-1.00085	10.1225	10.2715	10.2191	10.451	10.0618	10.3572	10.3201	10.3201
274	mmu-miR-380-3p	0.0271709	-1.1976	6.65268	6.83908	7.0378	7.0378	6.63276	6.74359	6.57521	6.57521
181	mmu-miR-291b-3p	0.483539	-1.09107	7.08811	7.08811	7.18334	7.5966	6.72232	7.05849	7.18334	7.48904
196	mmu-miR-299b-5p	0.461403	-1.09886	7.94157	7.97721	8.12485	8.28533	7.99306	7.99306	8.02883	7.76999
57	mmu-miR-127-3p	0.0953613	-1.1848	9.69894	9.69894	9.8542	10.3201	9.7278	9.6405	9.62378	9.60157
159	mmu-miR-22-3p	0.918243	1.00816	11.9683	11.9683	11.9683	11.7645	11.9683	11.9683	11.8898	11.8898
234	mmu-miR-331-3p	0.978897	-1.0029	7.22534	7.24703	7.30918	7.22534	7.20861	7.22534	7.30918	7.24703
390	mmu-miR-760-3p	0.942739	-1.04059	5.33015	4.34852	4.31477	4.00316	6.00358	4.52404	2.3505	4.88884
112	mmu-miR-1896	0.176509	-1.98064	4.3799	4.20145	4.11536	4.06668	2.3505	4.00316	2.3505	4.11536
308	mmu-miR-466i-3p	0.769325	1.16173	4.65778	5.85843	5.95369	5.9057	5.27242	6.00358	6.17474	5.78996
407	mmu-miR-99b-5p	0.974049	-1.00241	7.85269	8.02883	8.06205	7.97721	7.7314	8.02883	8.16947	7.97721
49	mmu-miR-124-3p	0.71928	-1.0468	7.05849	6.96139	6.92167	7.13858	6.74359	6.85903	7.10679	7.10679
400	mmu-miR-878-3p	0.940888	1.06217	8.41809	7.29155	7.01306	6.57521	8.61609	7.32783	6.90021	6.80185
261	mmu-miR-369-5p	0.565923	-1.11072	6.14937	6.08063	6.12664	6.30008	6.02555	6.02555	6.06687	5.93274
88	mmu-miR-152-3p	0.139176	-1.05514	9.16033	9.16033	9.25438	9.03353	9.08966	9.01534	9.16033	9.03353
311	mmu-miR-467b-5p	0.28492	-1.05119	10.3201	10.4912	10.5323	10.6174	10.451	10.3201	10.451	10.451
344	mmu-miR-574-5p	0.561102	1.09512	6.80185	6.78451	6.60575	6.31521	6.69406	6.78451	6.85903	6.69406
13	mcmv-miR-m88-1	0.00356085	1.33953	7.38691	7.48904	7.42736	7.38691	7.74665	7.67703	7.78398	8.16947
135	mmu-miR-19b-3p	0.93408	-1.00433	10.7578	10.8483	10.8483	10.8483	10.6679	10.9133	10.8483	10.8483
285	mmu-miR-425-5p	0.512194	-1.04418	6.74359	6.90021	6.85903	6.67691	6.65268	6.67691	6.87837	6.72232
294	mmu-miR-450a-5p	0.99931	-1.00011	9.33477	9.7521	9.87406	9.7278	9.53946	9.51262	9.69894	9.93707
31	mmu-miR-100-5p	0.408737	-1.36938	4.13672	4.16752	4.13672	3.80289	2.3505	4.21419	4.21419	3.65091
102	mmu-miR-182-5p	0.312954	-1.09976	8.09237	8.30978	8.37768	8.09237	8.06205	7.91323	8.25578	8.09237
233	mmu-miR-330-3p	0.964331	-1.02799	6.38357	5.55082	4.97475	4.48399	6.60575	5.69882	4.36956	4.55969
386	mmu-miR-721	0.464965	1.61899	7.01306	6.72232	6.72232	6.76675	8.37768	7.08811	6.83908	7.69996
80	mmu-miR-145-5p	0.692274	-1.24237	2.3505	3.76188	4.00316	4.28933	2.3505	4.13672	2.3505	4.31477
79	mmu-miR-144-3p	0.636489	1.0831	9.53946	9.7278	9.47461	9.60157	9.87406	9.81296	8.93772	10.1794
180	mmu-miR-291a-5p	0.563043	1.18651	3.97367	4.03917	4.02379	4.13672	4.16752	4.55969	4.63014	3.80289
375	mmu-miR-705	0.260982	1.58137	5.12638	4.60783	4.53488	4.60783	5.43431	5.29472	5.43431	5.3583
372	mmu-miR-697	0.895703	-1.06995	9.0668	8.33484	8.16947	7.54471	8.99209	8.45858	7.82941	7.44559
231	mmu-miR-329-3p	0.619842	-1.07152	8.61609	8.64795	8.69979	8.8533	8.30978	8.67997	8.74878	8.67997
243	mmu-miR-340-5p	0.0140195	-3.47094	4.53488	4.48399	4.46181	4.88884	2.3505	2.3505	2.3505	4.13672
67	mmu-miR-136-5p	0.829154	-1.01705	8.99209	9.01534	9.20292	9.44788	9.04802	9.20292	9.12938	9.18037
139	mmu-miR-200c-3p	0.551207	-1.02931	10.0618	10.0618	10.0199	9.93707	9.9057	9.9057	10.1225	9.97988
262	mmu-miR-370-3p	0.802805	1.13027	5.27242	4.92352	5.24946	5.27242	5.57801	5.24946	5.41356	5.18344
281	mmu-miR-411-3p	0.415238	-1.10115	6.76675	6.76675	6.83908	7.05849	6.67691	6.80185	6.65268	6.74359
360	mmu-miR-671-5p	0.935181	1.03961	6.00358	5.29472	5.33015	5.20779	6.04209	5.47412	5.24946	5.29472
399	mmu-miR-877-5p	0.258605	1.4054	4.31477	3.81323	4.16752	4.20145	4.55969	4.40452	4.88884	4.60783
254	mmu-miR-350-3p	0.90252	1.01775	7.10679	7.13858	7.22534	7.08811	7.10679	7.12219	7.12219	7.30918
14	mghv-miR-M1-2-3p	0.92216	1.03893	4.06668	4.06668	3.65091	3.93954	2.3505	4.46181	4.60783	4.52404
151	mmu-miR-210-3p	0.65278	1.05304	8.76975	8.79514	8.64795	8.41809	8.67997	8.72703	8.72703	8.79514
51	mmu-miR-125a-5p	0.335385	1.09399	8.06205	8.21586	8.25578	8.21586	8.12485	8.28533	8.52292	8.33484
291	mmu-miR-434-3p	0.722442	1.02692	8.74878	8.88455	8.96408	9.11551	8.96408	9.03353	9.01534	8.8533
247	mmu-miR-345-3p	0.875076	-1.15734	6.26025	4.2315	2.5512	3.33296	6.54236	4.28933	2.3505	2.3505
267	mmu-miR-376b-3p	0.144932	-1.11236	8.64795	8.67997	8.79514	8.99209	8.64795	8.64795	8.69979	8.50494
364	mmu-miR-675-3p	0.26548	-1.17682	6.57521	6.63276	6.63276	6.74359	6.45599	6.45599	6.47251	6.26025
300	mmu-miR-466b-3p	0.42436	-1.04756	9.47461	9.51262	9.62378	9.37966	9.33477	9.37966	9.56025	9.44788
179	mmu-miR-291a-3p	0.626737	-1.0418	11.2787	11.2787	11.3428	11.4918	11.0423	11.3428	11.2787	11.4918
98	mmu-miR-181a-5p	0.460634	1.0716	6.31521	6.50647	6.38357	6.41326	6.34233	6.54236	6.45599	6.67691
199	mmu-miR-29c-3p	0.775869	-1.01199	9.08966	9.08966	9.14786	9.12938	9.11551	9.16033	9.14786	8.96408
10	mcmv-miR-M23-1-5p	0.880007	-1.02844	7.7314	7.80274	7.80274	7.8665	7.6226	7.71332	7.64356	8.06205
38	mmu-miR-107-3p	0.592109	-1.01928	9.56025	9.44788	9.44788	9.51262	9.42218	9.53946	9.47461	9.42218
403	mmu-miR-96-5p	0.387791	1.08333	10.6679	10.9911	11.0423	10.9133	10.8483	10.9911	11.088	11.149
210	mmu-miR-30a-5p	0.678912	-1.02225	9.7278	9.67766	9.69894	9.9057	9.67766	9.78247	9.6405	9.78247
197	mmu-miR-29a-3p	0.843889	1.01301	10.5323	10.6174	10.6679	10.3572	10.5323	10.5673	10.5323	10.6174
236	mmu-miR-335-3p	0.936038	1.01671	6.34233	6.37289	6.43502	6.87837	6.41326	6.47251	6.63276	6.60575
111	mmu-miR-1895	0.862199	1.05464	8.59222	8.12485	7.78398	7.82941	8.74878	8.16947	7.85269	7.8665
191	mmu-miR-297a-3p	0.994633	1.0014	4.60783	5.47412	5.57801	5.57801	4.65778	5.43431	5.76407	5.38988
217	mmu-miR-30e-5p	0.944959	-1.00464	8.16947	8.48396	8.45858	8.45858	8.21586	8.37768	8.37768	8.57267
90	mmu-miR-154-5p	0.344837	-1.11658	7.46697	7.46697	7.48904	7.78398	7.44559	7.48904	7.42736	7.20861
174	mmu-miR-27b-3p	0.0193413	1.09346	8.69979	8.72703	8.67997	8.76975	8.76975	8.8533	8.88455	8.88455
178	mmu-miR-290-5p	0.650192	-1.03927	6.60575	6.65268	6.65268	6.80185	6.33279	6.57521	6.74359	6.83908
290	mmu-miR-433-5p	0.58433	-1.19104	4.27001	4.31477	4.50103	4.31477	4.11536	4.27001	4.00316	4.00316
150	mmu-miR-21-5p	1	1	13.6713	13.6713	13.6713	13.6713	13.6713	13.6713	13.6713	13.6713
